# Supplementary material for: A structured, indicator-driven quality improvement cycle is associated with improved adherence and outcomes after liver resection for hepatocellular carcinoma
Source: Front Oncol. 2026 Apr 10;16:1785140. doi: 10.3389/fonc.2026.1785140 (PMC13107144; doi:10.3389/fonc.2026.1785140)
Supplement: Supplementary file 1 [file Table1.xlsx]

## Sheet: Sheet1
Table S1: Nursing-Sensitive Indicators and Standardized Response Protocol
Clinical Domain	Monitoring Indicator & Frequency	Yellow Alert Trigger (Deviation)	Red Alert Trigger (Critical)	Activated Care Bundle (Nursing Actions)
Pain Management	Pain Score (VAS/NRS): Every 4 hours	VAS/NRS ≥ 4	Severe, uncontrolled pain despite intervention	Precision Pain Management Bundle:
				• Administer analgesics as per protocol.
				• Re-assess pain 30 minutes post-intervention.
				• Implement non-pharmacological measures (positioning, distraction, relaxation techniques).
Early Recovery & Mobilization	Time to First Ambulation: Post-op Day 1	Not ambulated within 24 hours post-op	—	Early Recovery Bundle
				• Assess patient's readiness and barriers.
				• Assist with sitting on edge of bed, standing, and walking progressively.
				• Document tolerance and distance.
Gastrointestinal Function	Bowel Sounds & Flatus: Every 8 hours	No flatus by 48 hours post-op	—	GI Function Bundle:
				• Encourage gum chewing (if allowed).
				• Perform gentle abdominal massage (2 times/day, 15 minutes).
				• Promote early oral intake as per protocol.
Complication Prevention: Bleeding	Drainage Fluid: Color & Volume; Hourly for first 24h, then 4-hourly	Drainage > 100 mL/h for 2 consecutive hours	Drainage > 200 mL/h OR Bright red blood	Bleeding Precautions Bundle:
				• (Yellow) Monitor vital signs closely, inform charge nurse.
				• (Red) IMMEDIATELY notify physician. Prepare for vital signs check q15min. Ensure IV access is patent.
Complication Prevention: Infection	Incision Site & Temperature: Daily & Every 4 hours	Redness, swelling, or purulent exudate at incision site. Temperature > 38.0°C	Temperature > 38.5°C sustained	Infection Control Bundle:
				• (Yellow) Enhance sterile dressing change protocol. Send wound swab for culture if needed.
				• (Red) Notify physician. Administer antipyretics and cooling measures as ordered.
Liver Function & Nutrition	Serum Albumin & Bilirubin: Post-op Days 1, 3, 5	Serum Albumin < 30 g/L	A rapid rise in Bilirubin or signs of hepatic encephalopathy	Liver Protection & Nutrition Bundle:
				• Provide personalized nutritional support (e.g., protein-rich supplements).
				• Collaborate with dietitian for nutritional plan.
				• Monitor for and report signs of confusion or drowsiness.
Patient Education & Discharge Planning	Patient Understanding: Assessed daily	Patient/family demonstrates lack of understanding regarding key education points (e.g., medication, warning signs)
