# Supplementary material for: A structured, indicator-driven quality improvement cycle is associated with improved adherence and outcomes after liver resection for hepatocellular carcinoma
Source: Front Oncol. 2026 Apr 10;16:1785140. doi: 10.3389/fonc.2026.1785140 (PMC13107144; doi:10.3389/fonc.2026.1785140)
Supplement: Supplementary file 2 [file Table2.xlsx]

## Sheet: Sheet1
Table S2. Detailed Breakdown of Postoperative Complications
Complication Type	Control Group (n = 86)	Intervention Group (n = 86)
Infectious Complications	14 (16.3%)	8 (9.3%)
- Surgical site infection	9 (10.5%)	6 (7.0%)
- Pneumonia	5 (5.8%)	2 (2.3%)
Liver-specific & Surgical Complications	7 (8.1%)	6 (7.0%)
- Bile leak	4 (4.7%)	5 (5.8%)
- Hemorrhage	2 (2.3%)	0 (0.0%)
- Post-hepatectomy liver failure (PHLF)	1 (1.2%)	1 (1.2%)
Systemic & Other Complications	7 (8.1%)	8 (9.3%)
- Pleural effusion	2 (2.3%)	3 (3.5%)
- Cardiac event	2 (2.3%)	3 (3.5%)
- Renal dysfunction	2 (2.3%)	2 (2.3%)
- Other	1 (1.2%)	0 (0.0%)
Total Patients with Complications*	28 (32.6%)	22 (25.6%)
Notes: Data are presented as number of patients (n) and valid percentages (%). *Some patients may have experienced more than one type of complication. The total represents the number of unique patients who experienced at least one complication of any Clavien-Dindo grade.
